# Supplementary material for: Determining the optimal number of independent components for reproducible transcriptomic data analysis
Source: BMC Genomics. 2017 Sep 11;18:712. doi: 10.1186/s12864-017-4112-9 (PMC5594474; doi:10.1186/s12864-017-4112-9)
Supplement: Supplementary file 3 — Genes associated with ICA components of the METABRIC dataset, in the case when a component is driven by a small group of genes (frequently, one gene). Gene names marked in bold also drive independent components in several other breast cancer datasets and the corresponding components are reciprocally reproducible in terms of the correlation of the whole ICA-based metagenes. (XLSX 10 kb) [file 12864_2017_4112_MOESM3_ESM.xlsx]

## Sheet: Feuil1
"Outlier genes" driving certain ICA components in METABRIC dataset
ABCC11	CPB1	LTF	SCUBE2
ACOX2	CST5	MDK	SERHL2
ADM	CXCL14	MT1G	SERPINA3
AGR3	CYP4X1	MYBPC1	SERPINA5
ALB	CYP4Z1	NAT1	SHISA2
ANKRD30A	DLK1	NDP	SLC30A8
APOD	DQ893812	OLFM4	SNAR-A3
ASCL2	EEF1A2	PDZK1	STC1
ATP6V1B1	GAGE12B	PEG3	STC2
AZGP1	GAGE12I	PHGR1	SYT13
BC141517	GAGE2B	PI15	TCN1
C15orf48	GAGE6	PITX1	TF
C19orf33	GAGE8	PLA2G16	TFF1
C20orf114	GRB14	PRODH	TFF3
C4orf7	HLA-A	PSD3	THRSP
C8orf84	HLA-C	PVALB	UGT2B11
CCND1	HLA-DQB1	RBP1	UGT2B28
CCNO	HLA-DRB1	S100A7	UGT2B7
CD24	HLA-DRB6	S100A8	VTCN1
CENPV	HLA-H	S100A9	WWOX
CFB	HMGCS2	S100P	X63359
CKB	HOXB5	SCGB1D2	XAGE1D
CLEC3A	LOC338579	SCGB2A1
CLIC6	LOC389493	SCGB2A2
CNTNAP2	LRRC26	SCGB3A1

## Sheet: Feuil2
ABCC11
ACOX2
ADM
AGR3
ALB
ANKRD30A
APOD
ASCL2
ATP6V1B1
AZGP1
BC141517
C15orf48
C19orf33
C20orf114
C4orf7
C8orf84
CCND1
CCNO
CD24
CENPV
CFB
CKB
CLEC3A
CLIC6
CNTNAP2
CPB1
CST5
CXCL14
CYP4X1
CYP4Z1
DLK1
DQ893812
EEF1A2
GAGE12B
GAGE12I
GAGE2B
GAGE6
GAGE8
GRB14
HLA-A
HLA-C
HLA-DQB1
HLA-DRB1
HLA-DRB6
HLA-H
HMGCS2
HOXB5
LOC338579
LOC389493
LRRC26
LTF
MDK
MT1G
MYBPC1
NAT1
NDP
OLFM4
PDZK1
PEG3
PHGR1
PI15
PITX1
PLA2G16
PRODH
PSD3
PVALB
RBP1
S100A7
S100A8
S100A9
S100P
SCGB1D2
SCGB2A1
SCGB2A2
SCGB3A1
SCUBE2
SERHL2
SERPINA3
SERPINA5
SHISA2
SLC30A8
SNAR-A3
STC1
STC2
SYT13
TCN1
TF
TFF1
TFF3
THRSP
UGT2B11
UGT2B28
UGT2B7
VTCN1
WWOX
X63359
XAGE1D
