# Supplementary material for: Determining the optimal number of independent components for reproducible transcriptomic data analysis
Source: BMC Genomics. 2017 Sep 11;18:712. doi: 10.1186/s12864-017-4112-9 (PMC5594474; doi:10.1186/s12864-017-4112-9)
Supplement: Supplementary file 4 — Breast cancer transcriptomic datasets used for the analysis of component reproducibility in independent datasets. (XLSX 13 kb) [file 12864_2017_4112_MOESM4_ESM.xlsx]

## Sheet: Breast Cancer datasets
Cancer type	ID series	#tumors + #normals	Technology	Normalization	Annotation	Data access	Publication	PMID
Breast cancer datasets
Breast carcinoma	CIT	537	Affymetrix HG-U133Plus2.0	GCRMA	Brainarray CDF EntrezG v15	ArrayExpress E-MTAB-365	Guedj et al., 2012	21785460
Breast carcinoma	BCR	1127	Affymetrix HG-U133a	see methods of Reyal et al., 2011	Affymetrix	Fusion of 6 datasets from GEO: GSE6532, GSE3494, GSE1456, GSE7390, GSE5327, and ArrayExpress E-TABM-158	Reyal et al., 2011	21655258
Breast carcinoma	WANG	286	Affymetrix HG-U133a	GCRMA	BrainArray CDF EntrezG v14	GEO GSE2034	Wang et al., 2005	15721472
Breast carcinoma	BEKHOUCHE	193	Affymetrix HG-U133Plus2.0	GCRMA	Brainarray CDF EntrezG v15	GEO GSE23720	Bekhouche et al., 2011	21339811
Breast carcinoma	METABRIC	1981	Illumina HT-12 v3	custom	Beadarray R	EGAS00000000083	Curtis et al, 2012	22522925
Breast carcinoma	BRAC TCGA	1085	several			Available from GDC Data Portal	TCGA cons, 2012	23000897

## Sheet: TCGA dataset
Solid cancer datasets (TCGA, all RNASeq)
tumor code	tumor name extended	number of samples	Esimated MSTD
ACC	Adrenocortical carcinoma	78
BLCA	Bladder Urothelial Carcinoma	408
BRCA	Breast invasive carcinoma	1085
CESC	Cervical squamous cell carcinoma and endocervical adenocarcinoma	303
CHOL	Cholangiocarcinoma	36
COAD	Colon adenocarcinoma	276
DLBC	Lymphoid Neoplasm Diffuse Large B-cell Lymphoma	48
ESCA	Esophageal carcinoma	182
GBM	Glioblastoma multiforme	155
HNSC	Head and Neck squamous cell carcinoma	515
KICH	Kidney Chromophobe	65
KIRC	Kidney renal clear cell carcinoma	516
KIRP	Kidney renal papillary cell carcinoma	286
LGG	Brain Lower Grade Glioma	513
LIHC	Liver hepatocellular carcinoma	368
LUAD	Lung adenocarcinoma	510
LUSC	Lung squamous cell carcinoma	488
MESO	Mesothelioma	87
OV	Ovarian serous cystadenocarcinoma	302
PAAD	Pancreatic adenocarcinoma	177
PCPG	Pheochromocytoma and Paraganglioma	181
PRAD	Prostate adenocarcinoma	494
READ	Rectum adenocarcinoma	90
SARC	Sarcoma	255
SKCM	Skin Cutaneous Melanoma	103
STAD	Stomach adenocarcinoma	401
TGCT	Testicular Germ Cell Tumors	138
THCA	Thyroid carcinoma	501
THYM	Thymoma	120
UCEC	Uterine Corpus Endometrial Carcinoma	173
UCS	Uterine Carcinosarcoma	57
UVM	Uveal Melanoma	80
